# Supplementary material for: Multi-modal analysis of inflammation as a potential mediator of depressive symptoms in young people with HIV: The GOLD depression study
Source: PLoS One. 2024 Feb 22;19(2):e0298787. doi: 10.1371/journal.pone.0298787 (PMC10883559; doi:10.1371/journal.pone.0298787)
Supplement: S1 Table — (XLSX) [file pone.0298787.s005.xlsx]

## Sheet: Sheet1
Biomarker	Referencing	Region	Overall			Participants with HIV			Participants without HIV
			n	Mean concentration (ratio)	Standard Deviation	n	Mean concentration (ratio)	Standard Deviation	n	Mean concentration (ratio)	Standard Deviation
Choline	Creatine Referenced	Basal Ganglia	51	0.196	0.021	34	0.2	0.022	17	0.187	0.016
		MidFrontal Gray Matter	55	1.249	0.127	37	0.22	0.022	18	0.208	0.022
		Peritrigonal White Matter	42	0.216	0.022	27	0.268	0.033	15	0.258	0.036
	Water Referenced	Basal Ganglia	51	1.249	0.127	34	1.263	0.14	17	1.219	0.091
		MidFrontal Gray Matter	55	0.216	0.022	37	1.49	0.199	18	1.409	0.099
		Peritrigonal White Matter	42	1.463	0.176	27	1.183	0.2	15	1.197	0.087
Myo-Inositol	Creatine Referenced	Basal Ganglia	51	0.556	0.073	34	0.567	0.082	17	0.535	0.045
		MidFrontal Gray Matter	51	3.553	0.461	37	0.923	0.084	18	0.886	0.08
		Peritrigonal White Matter	55	0.911	0.084	27	0.975	0.207	15	1.006	0.145
	Water Referenced	Basal Ganglia	51	3.553	0.461	34	3.586	0.511	17	3.493	0.349
		MidFrontal Gray Matter	55	0.911	0.084	37	6.262	0.794	18	6.015	0.658
		Peritrigonal White Matter	55	6.181	0.755	27	4.365	1.171	15	4.679	0.535
