# Supplementary material for: Multi-modal analysis of inflammation as a potential mediator of depressive symptoms in young people with HIV: The GOLD depression study
Source: PLoS One. 2024 Feb 22;19(2):e0298787. doi: 10.1371/journal.pone.0298787 (PMC10883559; doi:10.1371/journal.pone.0298787)
Supplement: S2 Table — (XLSX) [file pone.0298787.s006.xlsx]

## Sheet: Sheet1
Biomarker	Overall			Participants with HIV			Participants without HIV
	n	Mean concentration (pg/mL)	Standard Deviation	n	Mean concentration (pg/mL)	Standard Deviation	n	Mean concentration (pg/mL)	Standard Deviation
BDNF	58	11056.5	2382.53	40	10974.9	2528.16	18	11237.8	2078.27
CD14	59	1.74112e+06	622162	41	1.82974e+06	615167	18	1.53927e+06	606746
CD163	59	385391	207051	41	421434	206465	18	303295	188924
CRP	58	639961	632697	40	617000	622195	18	690983	670887
IL1.beta	60	8.68	1.5	42	8.43	1.45	18	9.25	1.51
IL18	58	135.18	66	40	137.62	66.9	18	129.74	65.54
IL6	59	3.25	1.15	41	3.29	1.25	18	3.16	0.91
IP10	58	14.71	7.12	40	15.01	6.88	18	14.07	7.8
MCP1	59	195.87	93.67	41	217.2	103.08	18	147.27	36.61
MIG	59	274.04	103.16	42	278.5	112.88	17	263.02	75.8
MIP1.alpha	59	83.9	34.99	41	80.64	35.58	18	91.34	33.38
RANTES	59	11884.5	2117.69	41	11700.7	2230.29	18	12303.1	1824.7
S100A8	60	5.81	6.81	42	5.87	6.42	18	5.66	7.84
TNF.alpha	58	3.76	1.54	40	3.55	1.47	18	4.21	1.62
YKL40	58	12321.9	7343.09	41	13720.6	7822.83	17	8948.58	4690.22
