# Supplementary material for: Multi-modal analysis of inflammation as a potential mediator of depressive symptoms in young people with HIV: The GOLD depression study
Source: PLoS One. 2024 Feb 22;19(2):e0298787. doi: 10.1371/journal.pone.0298787 (PMC10883559; doi:10.1371/journal.pone.0298787)
Supplement: S3 Table — (XLSX) [file pone.0298787.s007.xlsx]

## Sheet: Glossary
Parameter	Corresponding effect
cprime	Direct effect of predictor on outcome
a	Direct effect of predictor on mediator
b	Direct effect of mediator on outcome
c	Total effect of predictor on outcome
ab	Indirect effect of mediator on association between predictor and outcome
prop	Proportion mediation

## Sheet: Neuroimaging Unadjusted
biomarker	referencing	region	parameter	estimate	ci.min	ci.max	p.value	p.fdr
Choline	Creatine Referenced	Basal Ganglia	cprime	0.668915	0.218817	1.18561	0.00558887	0.0203122
Choline	Creatine Referenced	Basal Ganglia	a	0.613492	0.110586	1.13386	0.0170544	0.0491167
Choline	Creatine Referenced	Basal Ganglia	b	0.024052	-0.264536	0.324348	0.868818	0.995208
Choline	Creatine Referenced	Basal Ganglia	ab	0.0147557	-0.187662	0.212695	0.877796	0.995208
Choline	Creatine Referenced	Basal Ganglia	c	0.683671	0.231493	1.11475	0.00242409	0.0202115
Choline	Creatine Referenced	Basal Ganglia	prop	2.1583	-32.9143	33.7151	0.995208	0.995208
Choline	Water Referenced	Basal Ganglia	cprime	0.684528	0.216939	1.13047	0.0025853	0.0202115
Choline	Water Referenced	Basal Ganglia	a	0.360899	-0.142425	0.857313	0.16078	0.350792
Choline	Water Referenced	Basal Ganglia	b	-0.0023752	-0.283451	0.266538	0.986547	0.995208
Choline	Water Referenced	Basal Ganglia	ab	-0.000857208	-0.130954	0.138235	0.988824	0.995208
Choline	Water Referenced	Basal Ganglia	c	0.683671	0.223514	1.1074	0.00253751	0.0202115
Choline	Water Referenced	Basal Ganglia	prop	-0.125383	-24.4349	24.6782	0.991656	0.995208
Choline	Creatine Referenced	MidFrontal Gray Matter	cprime	0.685779	0.266945	1.15131	0.00286458	0.0202115
Choline	Creatine Referenced	MidFrontal Gray Matter	a	0.506212	-0.0422926	1.0765	0.0746897	0.199173
Choline	Creatine Referenced	MidFrontal Gray Matter	b	-0.13686	-0.374525	0.0913587	0.248046	0.482915
Choline	Creatine Referenced	MidFrontal Gray Matter	ab	-0.0692802	-0.273361	0.046315	0.385444	0.680533
Choline	Creatine Referenced	MidFrontal Gray Matter	c	0.616499	0.222535	1.05185	0.00384433	0.0202115
Choline	Creatine Referenced	MidFrontal Gray Matter	prop	-11.2377	-59.5909	9.05035	0.810132	0.995208
Choline	Water Referenced	MidFrontal Gray Matter	cprime	0.698109	0.249307	1.15931	0.00196391	0.0202115
Choline	Water Referenced	MidFrontal Gray Matter	a	0.461581	0.0496811	0.906124	0.0339557	0.0940311
Choline	Water Referenced	MidFrontal Gray Matter	b	-0.176805	-0.396288	0.102455	0.147739	0.332412
Choline	Water Referenced	MidFrontal Gray Matter	ab	-0.0816101	-0.247523	0.0348448	0.258018	0.488877
Choline	Water Referenced	MidFrontal Gray Matter	c	0.616499	0.203886	1.06214	0.00393002	0.0202115
Choline	Water Referenced	MidFrontal Gray Matter	prop	-13.2377	-58.8709	6.86714	0.628763	0.917423
Choline	Creatine Referenced	Peritrigonal White Matter	cprime	0.678547	0.196529	1.28209	0.0147557	0.0442671
Choline	Creatine Referenced	Peritrigonal White Matter	a	0.396294	-0.259762	1.03271	0.218665	0.463055
Choline	Creatine Referenced	Peritrigonal White Matter	b	0.0415096	-0.266902	0.290656	0.775596	0.995208
Choline	Creatine Referenced	Peritrigonal White Matter	ab	0.01645	-0.218888	0.131615	0.829669	0.995208
Choline	Creatine Referenced	Peritrigonal White Matter	c	0.694997	0.24738	1.20751	0.00573617	0.0203122
Choline	Creatine Referenced	Peritrigonal White Matter	prop	2.36692	-26.889	26.8481	0.87653	0.995208
Choline	Water Referenced	Peritrigonal White Matter	cprime	0.693237	0.206635	1.19006	0.00592439	0.0203122
Choline	Water Referenced	Peritrigonal White Matter	a	-0.0453435	-0.613615	0.419115	0.863564	0.995208
Choline	Water Referenced	Peritrigonal White Matter	b	-0.0388099	-0.464995	0.292119	0.835572	0.995208
Choline	Water Referenced	Peritrigonal White Matter	ab	0.00175977	-0.117498	0.104506	0.971791	0.995208
Choline	Water Referenced	Peritrigonal White Matter	c	0.694997	0.179503	1.18561	0.0052259	0.0203122
Choline	Water Referenced	Peritrigonal White Matter	prop	0.253206	-23.6256	16.671	0.992825	0.995208
Myo-Inositol	Creatine Referenced	Basal Ganglia	cprime	0.647403	0.194297	1.09384	0.00533593	0.0203122
Myo-Inositol	Creatine Referenced	Basal Ganglia	a	0.437777	-0.0499536	0.930547	0.0804737	0.206932
Myo-Inositol	Creatine Referenced	Basal Ganglia	b	0.0828464	-0.167819	0.35547	0.531717	0.870082
Myo-Inositol	Creatine Referenced	Basal Ganglia	ab	0.0362683	-0.0762241	0.204875	0.59749	0.915304
Myo-Inositol	Creatine Referenced	Basal Ganglia	c	0.683671	0.2124	1.12539	0.00315476	0.0202115
Myo-Inositol	Creatine Referenced	Basal Ganglia	prop	5.30493	-15.1961	35.2956	0.754487	0.995208
Myo-Inositol	Water Referenced	Basal Ganglia	cprime	0.672879	0.219762	1.1089	0.0028955	0.0202115
Myo-Inositol	Water Referenced	Basal Ganglia	a	0.19824	-0.335033	0.70379	0.451157	0.755425
Myo-Inositol	Water Referenced	Basal Ganglia	b	0.0544416	-0.220419	0.329687	0.696813	0.974395
Myo-Inositol	Water Referenced	Basal Ganglia	ab	0.0107925	-0.0702539	0.117974	0.804233	0.995208
Myo-Inositol	Water Referenced	Basal Ganglia	c	0.683671	0.241538	1.11944	0.00255165	0.0202115
Myo-Inositol	Water Referenced	Basal Ganglia	prop	1.57861	-11.6292	20.0693	0.936287	0.995208
Myo-Inositol	Creatine Referenced	MidFrontal Gray Matter	cprime	0.702895	0.25102	1.15182	0.00248273	0.0202115
Myo-Inositol	Creatine Referenced	MidFrontal Gray Matter	a	0.442381	-0.10043	0.954062	0.102917	0.244149
Myo-Inositol	Creatine Referenced	MidFrontal Gray Matter	b	-0.195298	-0.418975	0.0537393	0.10512	0.244149
Myo-Inositol	Creatine Referenced	MidFrontal Gray Matter	ab	-0.0863959	-0.289479	0.0337026	0.323198	0.596673
Myo-Inositol	Creatine Referenced	MidFrontal Gray Matter	c	0.616499	0.229429	1.01561	0.00268594	0.0202115
Myo-Inositol	Creatine Referenced	MidFrontal Gray Matter	prop	-14.014	-56.7265	6.57681	0.435009	0.74573
Myo-Inositol	Water Referenced	MidFrontal Gray Matter	cprime	0.682031	0.237328	1.13473	0.00324796	0.0202115
Myo-Inositol	Water Referenced	MidFrontal Gray Matter	a	0.327945	-0.217743	0.824021	0.227135	0.467249
Myo-Inositol	Water Referenced	MidFrontal Gray Matter	b	-0.199827	-0.435097	0.0408384	0.101012	0.244149
Myo-Inositol	Water Referenced	MidFrontal Gray Matter	ab	-0.0655324	-0.250848	0.0382976	0.387526	0.680533
Myo-Inositol	Water Referenced	MidFrontal Gray Matter	c	0.616499	0.197472	1.02768	0.00380049	0.0202115
Myo-Inositol	Water Referenced	MidFrontal Gray Matter	prop	-10.6298	-56.3656	7.36878	0.567826	0.888772
Myo-Inositol	Creatine Referenced	Peritrigonal White Matter	cprime	0.68766	0.177811	1.19706	0.00635591	0.0208012
Myo-Inositol	Creatine Referenced	Peritrigonal White Matter	a	-0.0907161	-0.701426	0.441767	0.758192	0.995208
Myo-Inositol	Creatine Referenced	Peritrigonal White Matter	b	-0.0808786	-0.416061	0.275771	0.635695	0.917423
Myo-Inositol	Creatine Referenced	Peritrigonal White Matter	ab	0.00733699	-0.128069	0.108358	0.894306	0.995208
Myo-Inositol	Creatine Referenced	Peritrigonal White Matter	c	0.694997	0.181448	1.15914	0.00491762	0.0203122
Myo-Inositol	Creatine Referenced	Peritrigonal White Matter	prop	1.05569	-24.6599	20.3393	0.97151	0.995208
Myo-Inositol	Water Referenced	Peritrigonal White Matter	cprime	0.661825	0.160342	1.17257	0.00819278	0.025647
Myo-Inositol	Water Referenced	Peritrigonal White Matter	a	-0.292108	-0.804198	0.233612	0.248165	0.482915
Myo-Inositol	Water Referenced	Peritrigonal White Matter	b	-0.11356	-0.534267	0.19669	0.544332	0.870931
Myo-Inositol	Water Referenced	Peritrigonal White Matter	ab	0.0331718	-0.0780891	0.19741	0.637099	0.917423
Myo-Inositol	Water Referenced	Peritrigonal White Matter	c	0.694997	0.199651	1.21481	0.00545089	0.0203122
Myo-Inositol	Water Referenced	Peritrigonal White Matter	prop	4.77294	-13.741	35.0551	0.70373	0.974395

## Sheet: Neuroimaging Adjusted
biomarker	referencing	region	parameter	estimate	ci.min	ci.max	p.value	p.fdr
Choline	Creatine Referenced	Basal Ganglia	cprime	0.613497	0.121876	1.19975	0.0294902	0.0816652
Choline	Creatine Referenced	Basal Ganglia	a	0.857833	0.355753	1.5165	0.00345687	0.034727
Choline	Creatine Referenced	Basal Ganglia	b	0.10758	-0.178303	0.402276	0.457368	0.724862
Choline	Creatine Referenced	Basal Ganglia	ab	0.0922861	-0.153297	0.38229	0.493309	0.724862
Choline	Creatine Referenced	Basal Ganglia	c	0.705783	0.232388	1.25461	0.00649019	0.034727
Choline	Creatine Referenced	Basal Ganglia	prop	13.0757	-28.4209	64.9462	0.89327	0.981962
Choline	Water Referenced	Basal Ganglia	cprime	0.652528	0.110131	1.15614	0.0128089	0.0461122
Choline	Water Referenced	Basal Ganglia	a	0.452324	-0.170934	1.13345	0.173631	0.416715
Choline	Water Referenced	Basal Ganglia	b	0.117736	-0.188665	0.409269	0.42861	0.724862
Choline	Water Referenced	Basal Ganglia	ab	0.0532547	-0.0845975	0.29393	0.565249	0.782653
Choline	Water Referenced	Basal Ganglia	c	0.705783	0.214592	1.23901	0.00744224	0.034727
Choline	Water Referenced	Basal Ganglia	prop	7.54548	-14.342	52.1215	0.836854	0.971831
Choline	Creatine Referenced	MidFrontal Gray Matter	cprime	0.820991	0.283817	1.49941	0.00649168	0.034727
Choline	Creatine Referenced	MidFrontal Gray Matter	a	0.650985	0.04557	1.29966	0.0398131	0.106168
Choline	Creatine Referenced	MidFrontal Gray Matter	b	-0.122345	-0.385599	0.0961884	0.313789	0.644821
Choline	Creatine Referenced	MidFrontal Gray Matter	ab	-0.0796449	-0.347147	0.0566216	0.428501	0.724862
Choline	Creatine Referenced	MidFrontal Gray Matter	c	0.741346	0.256556	1.31126	0.00527297	0.034727
Choline	Creatine Referenced	MidFrontal Gray Matter	prop	-10.7433	-52.5556	9.01142	0.744243	0.940097
Choline	Water Referenced	MidFrontal Gray Matter	cprime	0.799489	0.273703	1.38484	0.00395552	0.034727
Choline	Water Referenced	MidFrontal Gray Matter	a	0.581941	0.121428	1.15921	0.023067	0.0664328
Choline	Water Referenced	MidFrontal Gray Matter	b	-0.0999126	-0.348381	0.171537	0.450749	0.724862
Choline	Water Referenced	MidFrontal Gray Matter	ab	-0.0581432	-0.241844	0.0925977	0.482232	0.724862
Choline	Water Referenced	MidFrontal Gray Matter	c	0.741346	0.219261	1.31287	0.0062541	0.034727
Choline	Water Referenced	MidFrontal Gray Matter	prop	-7.84293	-49.5211	15.7298	0.780626	0.952628
Choline	Creatine Referenced	Peritrigonal White Matter	cprime	0.732448	0.193894	1.30897	0.0142671	0.046199
Choline	Creatine Referenced	Peritrigonal White Matter	a	0.428867	-0.250725	1.07337	0.205873	0.463215
Choline	Creatine Referenced	Peritrigonal White Matter	b	-0.0273234	-0.41825	0.247001	0.870163	0.981962
Choline	Creatine Referenced	Peritrigonal White Matter	ab	-0.0117181	-0.222302	0.164431	0.89585	0.981962
Choline	Creatine Referenced	Peritrigonal White Matter	c	0.72073	0.235501	1.26584	0.00753407	0.034727
Choline	Creatine Referenced	Peritrigonal White Matter	prop	-1.62587	-34.3749	30.7794	0.93371	0.981962
Choline	Water Referenced	Peritrigonal White Matter	cprime	0.720175	0.20679	1.26439	0.00827674	0.034727
Choline	Water Referenced	Peritrigonal White Matter	a	-0.0244574	-0.708345	0.558286	0.941047	0.981962
Choline	Water Referenced	Peritrigonal White Matter	b	-0.0227079	-0.411056	0.324246	0.903997	0.981962
Choline	Water Referenced	Peritrigonal White Matter	ab	0.000555375	-0.130375	0.152928	0.993396	0.999891
Choline	Water Referenced	Peritrigonal White Matter	c	0.72073	0.206056	1.27179	0.00696952	0.034727
Choline	Water Referenced	Peritrigonal White Matter	prop	0.0770573	-27.0914	25.2283	0.999891	0.999891
Myo-Inositol	Creatine Referenced	Basal Ganglia	cprime	0.648799	0.112476	1.21235	0.0151425	0.046199
Myo-Inositol	Creatine Referenced	Basal Ganglia	a	0.566733	-0.00935921	1.22909	0.0650173	0.167187
Myo-Inositol	Creatine Referenced	Basal Ganglia	b	0.100549	-0.145748	0.356213	0.423076	0.724862
Myo-Inositol	Creatine Referenced	Basal Ganglia	ab	0.0569843	-0.0743148	0.228836	0.473103	0.724862
Myo-Inositol	Creatine Referenced	Basal Ganglia	c	0.705783	0.172	1.24009	0.00675782	0.034727
Myo-Inositol	Creatine Referenced	Basal Ganglia	prop	8.07391	-12.951	41.3192	0.714641	0.927017
Myo-Inositol	Water Referenced	Basal Ganglia	cprime	0.686574	0.181136	1.19089	0.00916408	0.034727
Myo-Inositol	Water Referenced	Basal Ganglia	a	0.189887	-0.470114	0.801548	0.549736	0.776098
Myo-Inositol	Water Referenced	Basal Ganglia	b	0.101163	-0.145668	0.366533	0.432235	0.724862
Myo-Inositol	Water Referenced	Basal Ganglia	ab	0.0192095	-0.0668209	0.151854	0.721014	0.927017
Myo-Inositol	Water Referenced	Basal Ganglia	c	0.705783	0.19194	1.20835	0.00747745	0.034727
Myo-Inositol	Water Referenced	Basal Ganglia	prop	2.72173	-12.23	27.7461	0.971034	0.998778
Myo-Inositol	Creatine Referenced	MidFrontal Gray Matter	cprime	0.835491	0.352455	1.39234	0.00170141	0.034727
Myo-Inositol	Creatine Referenced	MidFrontal Gray Matter	a	0.454398	-0.289368	1.07438	0.180487	0.419196
Myo-Inositol	Creatine Referenced	MidFrontal Gray Matter	b	-0.207186	-0.444405	0.0333923	0.0965098	0.239611
Myo-Inositol	Creatine Referenced	MidFrontal Gray Matter	ab	-0.0941446	-0.314831	0.0707247	0.333814	0.649584
Myo-Inositol	Creatine Referenced	MidFrontal Gray Matter	c	0.741346	0.283536	1.29777	0.00432891	0.034727
Myo-Inositol	Creatine Referenced	MidFrontal Gray Matter	prop	-12.6991	-57.1084	9.48815	0.470991	0.724862
Myo-Inositol	Water Referenced	MidFrontal Gray Matter	cprime	0.789173	0.279684	1.32481	0.00211162	0.034727
Myo-Inositol	Water Referenced	MidFrontal Gray Matter	a	0.329518	-0.357859	0.909068	0.32241	0.644821
Myo-Inositol	Water Referenced	MidFrontal Gray Matter	b	-0.145142	-0.366959	0.112266	0.234666	0.511998
Myo-Inositol	Water Referenced	MidFrontal Gray Matter	ab	-0.0478271	-0.225447	0.0625321	0.493023	0.724862
Myo-Inositol	Water Referenced	MidFrontal Gray Matter	c	0.741346	0.231499	1.29023	0.00453319	0.034727
Myo-Inositol	Water Referenced	MidFrontal Gray Matter	prop	-6.45139	-50.0216	8.95316	0.923297	0.981962
Myo-Inositol	Creatine Referenced	Peritrigonal White Matter	cprime	0.69389	0.153824	1.29751	0.0153997	0.046199
Myo-Inositol	Creatine Referenced	Peritrigonal White Matter	a	-0.150742	-0.66964	0.399382	0.579141	0.786758
Myo-Inositol	Creatine Referenced	Peritrigonal White Matter	b	-0.178057	-0.575241	0.220749	0.391568	0.724862
Myo-Inositol	Creatine Referenced	Peritrigonal White Matter	ab	0.0268406	-0.0935052	0.266566	0.758296	0.941334
Myo-Inositol	Creatine Referenced	Peritrigonal White Matter	c	0.72073	0.203541	1.30188	0.00908172	0.034727
Myo-Inositol	Creatine Referenced	Peritrigonal White Matter	prop	3.72409	-16.3184	48.72	0.836473	0.971831
Myo-Inositol	Water Referenced	Peritrigonal White Matter	cprime	0.682323	0.166153	1.29006	0.0152518	0.046199
Myo-Inositol	Water Referenced	Peritrigonal White Matter	a	-0.320981	-0.968931	0.263951	0.299193	0.633585
Myo-Inositol	Water Referenced	Peritrigonal White Matter	b	-0.119656	-0.473846	0.246071	0.522496	0.752394
Myo-Inositol	Water Referenced	Peritrigonal White Matter	ab	0.0384071	-0.113227	0.270624	0.684694	0.912926
Myo-Inositol	Water Referenced	Peritrigonal White Matter	c	0.72073	0.216175	1.32597	0.00828506	0.034727
Myo-Inositol	Water Referenced	Peritrigonal White Matter	prop	5.32892	-20.6373	46.4823	0.82163	0.971831

## Sheet: Neuroimaging Adj Virally Supp
biomarker	referencing	region	parameter	estimate	ci.min	ci.max	p.value	p.fdr
Choline	Creatine Referenced	Basal Ganglia	cprime	0.716156	0.204441	1.29862	0.0103914	0.0440106
Choline	Creatine Referenced	Basal Ganglia	a	0.849721	0.361994	1.44789	0.00220269	0.0389638
Choline	Creatine Referenced	Basal Ganglia	b	0.076616	-0.216625	0.436421	0.634448	0.85698
Choline	Creatine Referenced	Basal Ganglia	ab	0.0651023	-0.166785	0.39635	0.642735	0.85698
Choline	Creatine Referenced	Basal Ganglia	c	0.781258	0.263688	1.36105	0.00443288	0.0389638
Choline	Creatine Referenced	Basal Ganglia	prop	8.333	-28.5486	51.8543	0.686059	0.871038
Choline	Water Referenced	Basal Ganglia	cprime	0.734371	0.24316	1.24843	0.00430566	0.0389638
Choline	Water Referenced	Basal Ganglia	a	0.448833	-0.137462	1.11186	0.162258	0.36508
Choline	Water Referenced	Basal Ganglia	b	0.104464	-0.191186	0.407911	0.490102	0.767116
Choline	Water Referenced	Basal Ganglia	ab	0.0468871	-0.0944584	0.285885	0.621341	0.85698
Choline	Water Referenced	Basal Ganglia	c	0.781258	0.312005	1.34286	0.00277327	0.0389638
Choline	Water Referenced	Basal Ganglia	prop	6.00149	-14.6171	38.1555	0.689572	0.871038
Choline	Creatine Referenced	MidFrontal Gray Matter	cprime	0.791653	0.262043	1.40239	0.00664868	0.0390517
Choline	Creatine Referenced	MidFrontal Gray Matter	a	0.719979	0.152826	1.40896	0.021009	0.0720307
Choline	Creatine Referenced	MidFrontal Gray Matter	b	-0.100389	-0.329936	0.133684	0.403271	0.709105
Choline	Creatine Referenced	MidFrontal Gray Matter	ab	-0.072278	-0.310799	0.0902897	0.477264	0.763622
Choline	Creatine Referenced	MidFrontal Gray Matter	c	0.719375	0.217536	1.31798	0.00759339	0.0390517
Choline	Creatine Referenced	MidFrontal Gray Matter	prop	-10.0473	-58.2144	15.8117	0.822778	0.943159
Choline	Water Referenced	MidFrontal Gray Matter	cprime	0.789833	0.307118	1.37836	0.0042937	0.0389638
Choline	Water Referenced	MidFrontal Gray Matter	a	0.580075	0.0847104	1.16194	0.0335313	0.092856
Choline	Water Referenced	MidFrontal Gray Matter	b	-0.121465	-0.395074	0.189241	0.401867	0.709105
Choline	Water Referenced	MidFrontal Gray Matter	ab	-0.0704585	-0.242966	0.0914294	0.405523	0.709105
Choline	Water Referenced	MidFrontal Gray Matter	c	0.719375	0.255717	1.28021	0.00666379	0.0390517
Choline	Water Referenced	MidFrontal Gray Matter	prop	-9.79441	-48.5048	16.6786	0.63049	0.85698
Choline	Creatine Referenced	Peritrigonal White Matter	cprime	0.639484	0.079039	1.2473	0.0322663	0.092856
Choline	Creatine Referenced	Peritrigonal White Matter	a	0.576029	-0.149328	1.28373	0.112797	0.280049
Choline	Creatine Referenced	Peritrigonal White Matter	b	0.0101683	-0.394176	0.293394	0.954291	0.999962
Choline	Creatine Referenced	Peritrigonal White Matter	ab	0.00585722	-0.282738	0.24027	0.96119	0.999962
Choline	Creatine Referenced	Peritrigonal White Matter	c	0.645341	0.130856	1.18027	0.0140193	0.0531259
Choline	Creatine Referenced	Peritrigonal White Matter	prop	0.907617	-56.7096	62.242	0.985687	0.999962
Choline	Water Referenced	Peritrigonal White Matter	cprime	0.645214	0.0389589	1.27002	0.0311183	0.092856
Choline	Water Referenced	Peritrigonal White Matter	a	-0.00313809	-0.89975	0.581758	0.993355	0.999962
Choline	Water Referenced	Peritrigonal White Matter	b	-0.0405942	-0.435363	0.337952	0.837656	0.943159
Choline	Water Referenced	Peritrigonal White Matter	ab	0.000127388	-0.159118	0.186285	0.998682	0.999962
Choline	Water Referenced	Peritrigonal White Matter	c	0.645341	0.108289	1.21893	0.022148	0.0724845
Choline	Water Referenced	Peritrigonal White Matter	prop	0.0197397	-32.5774	54.1154	0.999962	0.999962
Myo-Inositol	Creatine Referenced	Basal Ganglia	cprime	0.710713	0.230773	1.27921	0.00984252	0.0440106
Myo-Inositol	Creatine Referenced	Basal Ganglia	a	0.479359	-0.091832	1.10917	0.135073	0.324176
Myo-Inositol	Creatine Referenced	Basal Ganglia	b	0.147165	-0.137522	0.416238	0.279121	0.591079
Myo-Inositol	Creatine Referenced	Basal Ganglia	ab	0.0705449	-0.0496261	0.306149	0.423493	0.709105
Myo-Inositol	Creatine Referenced	Basal Ganglia	c	0.781258	0.268389	1.34042	0.0040514	0.0389638
Myo-Inositol	Creatine Referenced	Basal Ganglia	prop	9.02966	-7.90622	39.2788	0.505096	0.771435
Myo-Inositol	Water Referenced	Basal Ganglia	cprime	0.765011	0.278735	1.26788	0.00322011	0.0389638
Myo-Inositol	Water Referenced	Basal Ganglia	a	0.101686	-0.510538	0.816938	0.763286	0.940631
Myo-Inositol	Water Referenced	Basal Ganglia	b	0.159776	-0.098575	0.418032	0.21191	0.462349
Myo-Inositol	Water Referenced	Basal Ganglia	ab	0.0162469	-0.0952258	0.215152	0.825792	0.943159
Myo-Inositol	Water Referenced	Basal Ganglia	c	0.781258	0.295784	1.32359	0.00325793	0.0389638
Myo-Inositol	Water Referenced	Basal Ganglia	prop	2.07959	-14.7947	26.7583	0.962955	0.999962
Myo-Inositol	Creatine Referenced	MidFrontal Gray Matter	cprime	0.789901	0.268192	1.40882	0.00649353	0.0390517
Myo-Inositol	Creatine Referenced	MidFrontal Gray Matter	a	0.565994	-0.122548	1.19513	0.100908	0.259477
Myo-Inositol	Creatine Referenced	MidFrontal Gray Matter	b	-0.124606	-0.402767	0.134125	0.363995	0.708314
Myo-Inositol	Creatine Referenced	MidFrontal Gray Matter	ab	-0.070526	-0.323966	0.0974526	0.51429	0.771435
Myo-Inositol	Creatine Referenced	MidFrontal Gray Matter	c	0.719375	0.246709	1.27979	0.00823436	0.0395249
Myo-Inositol	Creatine Referenced	MidFrontal Gray Matter	prop	-9.8038	-61.5371	19.5757	0.83643	0.943159
Myo-Inositol	Water Referenced	MidFrontal Gray Matter	cprime	0.755104	0.280113	1.32551	0.00487047	0.0389638
Myo-Inositol	Water Referenced	MidFrontal Gray Matter	a	0.33936	-0.389494	0.911496	0.298446	0.613947
Myo-Inositol	Water Referenced	MidFrontal Gray Matter	b	-0.105283	-0.386865	0.14346	0.434204	0.710515
Myo-Inositol	Water Referenced	MidFrontal Gray Matter	ab	-0.0357289	-0.206151	0.0829503	0.61124	0.85698
Myo-Inositol	Water Referenced	MidFrontal Gray Matter	c	0.719375	0.259638	1.31995	0.00745996	0.0390517
Myo-Inositol	Water Referenced	MidFrontal Gray Matter	prop	-4.96666	-41.6228	12.1137	0.770795	0.940631
Myo-Inositol	Creatine Referenced	Peritrigonal White Matter	cprime	0.600313	0.0454679	1.12719	0.026491	0.0829283
Myo-Inositol	Creatine Referenced	Peritrigonal White Matter	a	-0.233602	-0.799308	0.343443	0.42011	0.709105
Myo-Inositol	Creatine Referenced	Peritrigonal White Matter	b	-0.192756	-0.58019	0.227349	0.361942	0.708314
Myo-Inositol	Creatine Referenced	Peritrigonal White Matter	ab	0.0450281	-0.10762	0.341505	0.687298	0.871038
Myo-Inositol	Creatine Referenced	Peritrigonal White Matter	c	0.645341	0.160163	1.17782	0.0121897	0.048759
Myo-Inositol	Creatine Referenced	Peritrigonal White Matter	prop	6.97741	-22.7415	73.8818	0.976179	0.999962
Myo-Inositol	Water Referenced	Peritrigonal White Matter	cprime	0.560229	-0.0720162	1.11794	0.0557107	0.148562
Myo-Inositol	Water Referenced	Peritrigonal White Matter	a	-0.472939	-1.19843	0.0804147	0.143994	0.334437
Myo-Inositol	Water Referenced	Peritrigonal White Matter	b	-0.179964	-0.544844	0.234532	0.381524	0.709105
Myo-Inositol	Water Referenced	Peritrigonal White Matter	ab	0.0851122	-0.127607	0.437535	0.557387	0.819018
Myo-Inositol	Water Referenced	Peritrigonal White Matter	c	0.645341	0.11918	1.16963	0.0150539	0.0541939
Myo-Inositol	Water Referenced	Peritrigonal White Matter	prop	13.1887	-30.2524	113.871	0.838363	0.943159

## Sheet: Blood Unadjusted
biomarker	parameter	estimate	ci.min	ci.max	p.value	p.fdr
BDNF	cprime	0.696604	0.268057	1.11252	0.00103706	0.00817223
BDNF	a	-0.110337	-0.583777	0.457598	0.66752	0.966944
BDNF	b	0.243325	-0.034579	0.526174	0.0839934	0.207137
BDNF	ab	-0.0268477	-0.198702	0.116063	0.717079	0.992878
BDNF	c	0.669756	0.258346	1.07602	0.00144918	0.00817223
BDNF	prop	-4.00858	-38.6933	16.7267	0.832923	0.998347
CD14	cprime	0.585711	0.161585	1.0177	0.00645991	0.0181685
CD14	a	0.46687	-0.0511446	1.02653	0.0851563	0.207137
CD14	b	0.133376	-0.159788	0.408246	0.360485	0.72097
CD14	ab	0.0622694	-0.060309	0.288829	0.479757	0.892705
CD14	c	0.64798	0.255635	1.05931	0.00165838	0.00817223
CD14	prop	9.60978	-12.2142	49.7996	0.564496	0.958579
CD163	cprime	0.633039	0.219122	1.06263	0.00273412	0.00911372
CD163	a	0.57058	0.0450671	1.08104	0.0299188	0.0815967
CD163	b	-0.00994627	-0.218694	0.27235	0.935601	0.998347
CD163	ab	-0.00567514	-0.204135	0.140184	0.943144	0.998347
CD163	c	0.627364	0.216677	1.01905	0.00219325	0.00817223
CD163	prop	-0.904601	-39.0851	22.319	0.957569	0.998347
CRP	cprime	0.67231	0.248949	1.09767	0.00172585	0.00817223
CRP	a	-0.116932	-0.690724	0.429175	0.686393	0.966944
CRP	b	0.0218425	-0.272226	0.345603	0.887114	0.998347
CRP	ab	-0.0025541	-0.105135	0.0993594	0.95698	0.998347
CRP	c	0.669756	0.275303	1.07572	0.00122087	0.00817223
CRP	prop	-0.381347	-15.5942	20.4186	0.964791	0.998347
IL1.beta	cprime	0.627485	0.191403	1.0687	0.00504387	0.0146435
IL1.beta	a	-0.543808	-1.12542	-0.0345708	0.0491315	0.130054
IL1.beta	b	-0.0643157	-0.351638	0.198928	0.645101	0.966944
IL1.beta	ab	0.0349754	-0.132231	0.237943	0.687605	0.966944
IL1.beta	c	0.662461	0.249262	1.08175	0.00146448	0.00817223
IL1.beta	prop	5.27962	-22.9543	41.1752	0.765263	0.998347
IL18	cprime	0.625826	0.215913	1.06075	0.00310569	0.00998258
IL18	a	0.119375	-0.464251	0.670389	0.666647	0.966944
IL18	b	0.102468	-0.108192	0.349207	0.381517	0.746447
IL18	ab	0.0122322	-0.0699564	0.142365	0.78941	0.998347
IL18	c	0.638059	0.247605	1.06031	0.00204027	0.00817223
IL18	prop	1.91709	-12.0128	24.6841	0.831187	0.998347
IL6	cprime	0.628174	0.238427	1.05178	0.00178584	0.00817223
IL6	a	0.114527	-0.410721	0.588436	0.640374	0.966944
IL6	b	-0.00707146	-0.275087	0.293066	0.961726	0.998347
IL6	ab	-0.000809875	-0.0884798	0.0886989	0.983582	0.998347
IL6	c	0.627364	0.22457	1.04862	0.00175016	0.00817223
IL6	prop	-0.129092	-17.7285	15.353	0.988708	0.998347
IP10	cprime	0.641186	0.206946	1.05466	0.00235586	0.00817223
IP10	a	0.131727	-0.510103	0.687076	0.665628	0.966944
IP10	b	-0.0237424	-0.240236	0.30274	0.85817	0.998347
IP10	ab	-0.00312752	-0.101749	0.0805648	0.943439	0.998347
IP10	c	0.638059	0.20854	1.03545	0.00217032	0.00817223
IP10	prop	-0.490162	-22.6513	15.349	0.968394	0.998347
MCP1	cprime	0.657148	0.215947	1.0756	0.00236087	0.00817223
MCP1	a	0.746535	0.351439	1.14635	0.000283152	0.00817223
MCP1	b	0.0360468	-0.274573	0.384726	0.824762	0.998347
MCP1	ab	0.0269102	-0.223667	0.261728	0.823235	0.998347
MCP1	c	0.684059	0.263555	1.06924	0.000742322	0.00817223
MCP1	prop	3.9339	-45.1239	43.0879	0.86549	0.998347
MIG	cprime	0.692288	0.303986	1.10851	0.000708636	0.00817223
MIG	a	0.150028	-0.319195	0.624037	0.536987	0.929401
MIG	b	0.210853	-0.0182841	0.391131	0.0517587	0.133094
MIG	ab	0.0316339	-0.0820596	0.180942	0.61041	0.966944
MIG	c	0.723922	0.346545	1.12132	0.00030103	0.00817223
MIG	prop	4.36979	-11.5802	25.9746	0.653637	0.966944
MIP1.alpha	cprime	0.733144	0.323721	1.11582	0.00045828	0.00817223
MIP1.alpha	a	-0.305915	-0.852815	0.248533	0.265731	0.569424
MIP1.alpha	b	0.160456	-0.109858	0.404134	0.207584	0.467589
MIP1.alpha	ab	-0.0490859	-0.223903	0.0441705	0.486028	0.892705
MIP1.alpha	c	0.684059	0.274317	1.07682	0.00106619	0.00817223
MIP1.alpha	prop	-7.17568	-51.1123	6.81788	0.633816	0.966944
RANTES	cprime	0.640244	0.237334	1.0573	0.00203636	0.00817223
RANTES	a	-0.284444	-0.802369	0.18226	0.255606	0.561086
RANTES	b	-0.172156	-0.410631	0.111565	0.207817	0.467589
RANTES	ab	0.0489689	-0.0501713	0.223402	0.479023	0.892705
RANTES	c	0.689213	0.289738	1.09615	0.000984832	0.00817223
RANTES	prop	7.10505	-7.86847	36.7839	0.586031	0.966944
S100A8	cprime	0.660277	0.245977	1.06384	0.0020072	0.00817223
S100A8	a	0.0310667	-0.630095	0.60472	0.920571	0.998347
S100A8	b	0.070279	-0.119473	0.311967	0.530236	0.929401
S100A8	ab	0.00218334	-0.0617291	0.12369	0.962853	0.998347
S100A8	c	0.662461	0.260054	1.04717	0.00119324	0.00817223
S100A8	prop	0.32958	-9.43664	22.7012	0.974193	0.998347
TNF.alpha	cprime	0.643749	0.225569	1.09361	0.00419035	0.0130045
TNF.alpha	a	-0.428767	-1.0496	0.123452	0.135905	0.321881
TNF.alpha	b	-0.0113696	-0.214156	0.244673	0.92255	0.998347
TNF.alpha	ab	0.00487492	-0.17734	0.119798	0.939242	0.998347
TNF.alpha	c	0.648624	0.258614	1.05131	0.00185842	0.00817223
TNF.alpha	prop	0.751578	-26.9501	26.4807	0.998347	0.998347
YKL40	cprime	0.760303	0.310342	1.26842	0.00154164	0.00817223
YKL40	a	0.649866	0.196119	1.09815	0.00494928	0.0146435
YKL40	b	-0.148711	-0.420019	0.14252	0.288372	0.603569
YKL40	ab	-0.0966421	-0.322248	0.0835943	0.353641	0.72097
YKL40	c	0.663661	0.268704	1.06863	0.00134348	0.00817223
YKL40	prop	-14.562	-60.5331	14.2974	0.502849	0.905128

## Sheet: Blood Adjusted
biomarker	parameter	estimate	ci.min	ci.max	p.value	p.fdr
BDNF	cprime	0.797228	0.31168	1.38212	0.00318672	0.0323732
BDNF	a	-0.327986	-1.00763	0.26335	0.313121	0.704522
BDNF	b	0.230565	-0.0191324	0.514985	0.0924393	0.227574
BDNF	ab	-0.0756219	-0.368669	0.0658999	0.470224	0.850618
BDNF	c	0.721606	0.225951	1.23526	0.00434959	0.0323732
BDNF	prop	-10.4797	-70.3552	10.9598	0.710804	0.988843
CD14	cprime	0.634504	0.122204	1.15002	0.0134714	0.0407985
CD14	a	0.558049	0.0220982	1.11912	0.0503846	0.12956
CD14	b	0.112208	-0.182845	0.381131	0.444888	0.850618
CD14	ab	0.0626175	-0.0986138	0.294921	0.514671	0.908243
CD14	c	0.697122	0.210456	1.17103	0.00344582	0.0323732
CD14	prop	8.98229	-18.1006	54.5549	0.693248	0.988843
CD163	cprime	0.600791	0.1374	1.141	0.0147933	0.0416061
CD163	a	0.510411	-0.130623	1.08187	0.0989707	0.234404
CD163	b	0.0347771	-0.196744	0.314035	0.786683	0.988843
CD163	ab	0.0177506	-0.153198	0.181512	0.813048	0.988843
CD163	c	0.618542	0.155075	1.13102	0.0103158	0.0365958
CD163	prop	2.86975	-30.9178	34.8597	0.994799	0.999375
CRP	cprime	0.70749	0.227934	1.24854	0.00467613	0.0323732
CRP	a	0.0531447	-0.518625	0.536061	0.843903	0.999359
CRP	b	0.0385551	-0.254291	0.337608	0.794981	0.988843
CRP	ab	0.002049	-0.0820813	0.0938315	0.961202	0.999375
CRP	c	0.709539	0.218555	1.23084	0.00395387	0.0323732
CRP	prop	0.288779	-14.643	15.2281	0.987328	0.999375
IL1.beta	cprime	0.725914	0.19318	1.31298	0.0105721	0.0365958
IL1.beta	a	-0.675382	-1.33425	-0.169748	0.0172844	0.0471394
IL1.beta	b	0.0358662	-0.255637	0.321858	0.809222	0.988843
IL1.beta	ab	-0.0242234	-0.265066	0.195653	0.827904	0.993484
IL1.beta	c	0.701691	0.253983	1.19939	0.00383896	0.0323732
IL1.beta	prop	-3.45215	-44.9068	39.7573	0.874076	0.999375
IL18	cprime	0.620072	0.174989	1.11733	0.00860333	0.0339476
IL18	a	0.191775	-0.56904	0.796509	0.572915	0.920756
IL18	b	0.151655	-0.0553423	0.437474	0.215999	0.49846
IL18	ab	0.0290836	-0.0821155	0.219813	0.682111	0.988843
IL18	c	0.649156	0.205708	1.16812	0.00713446	0.0339476
IL18	prop	4.48021	-17.9389	35.9806	0.747688	0.988843
IL6	cprime	0.617176	0.165498	1.12583	0.0135995	0.0407985
IL6	a	-0.0291809	-0.727855	0.466943	0.923479	0.999375
IL6	b	-0.0468055	-0.2921	0.265626	0.747809	0.988843
IL6	ab	0.00136583	-0.112756	0.092267	0.976689	0.999375
IL6	c	0.618542	0.157526	1.13424	0.0132866	0.0407985
IL6	prop	0.220814	-25.0248	21.5887	0.994051	0.999375
IP10	cprime	0.63173	0.188716	1.13091	0.00863537	0.0339476
IP10	a	0.093533	-0.621435	0.702995	0.778479	0.988843
IP10	b	-0.0627093	-0.271482	0.231132	0.609315	0.962076
IP10	ab	-0.00586539	-0.107686	0.0938765	0.901878	0.999375
IP10	c	0.625864	0.177925	1.11078	0.00830641	0.0339476
IP10	prop	-0.937166	-26.4848	19.6565	0.945197	0.999375
MCP1	cprime	0.654012	0.120692	1.15066	0.0147654	0.0416061
MCP1	a	0.588	0.0719431	1.02655	0.0120196	0.0400654
MCP1	b	0.137589	-0.181296	0.44564	0.364846	0.779316
MCP1	ab	0.0809025	-0.0991654	0.294179	0.405759	0.811519
MCP1	c	0.734914	0.240598	1.20197	0.00320144	0.0323732
MCP1	prop	11.0084	-16.125	57.5751	0.657433	0.988843
MIG	cprime	0.682114	0.216859	1.24622	0.00963206	0.0361202
MIG	a	0.31524	-0.317749	0.950677	0.331465	0.727607
MIG	b	0.234613	0.00151661	0.446738	0.0445979	0.118053
MIG	ab	0.0739593	-0.083636	0.312556	0.46104	0.850618
MIG	c	0.756074	0.300304	1.31725	0.00395108	0.0323732
MIG	prop	9.78203	-12.0953	46.3358	0.557172	0.920756
MIP1.alpha	cprime	0.736365	0.262005	1.19212	0.00183266	0.0323732
MIP1.alpha	a	-0.214308	-0.963826	0.490266	0.560943	0.920756
MIP1.alpha	b	0.105386	-0.176023	0.351515	0.422737	0.827094
MIP1.alpha	ab	-0.0225851	-0.190323	0.0991222	0.741547	0.988843
MIP1.alpha	c	0.713779	0.209782	1.17384	0.00314944	0.0323732
MIP1.alpha	prop	-3.16416	-49.3633	16.1424	0.978071	0.999375
RANTES	cprime	0.713331	0.221631	1.26694	0.00700511	0.0339476
RANTES	a	-0.276524	-0.942822	0.2634	0.37234	0.779316
RANTES	b	-0.116311	-0.36534	0.171652	0.404792	0.811519
RANTES	ab	0.0321628	-0.0945846	0.188812	0.627942	0.974392
RANTES	c	0.745494	0.271249	1.25715	0.00314799	0.0323732
RANTES	prop	4.3143	-12.1952	32.959	0.754823	0.988843
S100A8	cprime	0.700813	0.226417	1.22526	0.00602737	0.0339476
S100A8	a	0.011578	-0.857046	0.825088	0.978366	0.999375
S100A8	b	0.0758422	-0.106823	0.301265	0.472566	0.850618
S100A8	ab	0.000878097	-0.116352	0.164555	0.989087	0.999375
S100A8	c	0.701691	0.265805	1.25414	0.00409636	0.0323732
S100A8	prop	0.12514	-15.9275	28.4709	0.999375	0.999375
TNF.alpha	cprime	0.653685	0.148417	1.14626	0.0086755	0.0339476
TNF.alpha	a	-0.631487	-1.44107	0.0398361	0.0935583	0.227574
TNF.alpha	b	0.036537	-0.176514	0.28262	0.745087	0.988843
TNF.alpha	ab	-0.0230727	-0.251151	0.132727	0.803097	0.988843
TNF.alpha	c	0.630613	0.142253	1.07033	0.00728345	0.0339476
TNF.alpha	prop	-3.65877	-60.0291	29.3402	0.996592	0.999375
YKL40	cprime	0.748698	0.255401	1.30129	0.00612362	0.0339476
YKL40	a	0.733313	0.258269	1.24343	0.00346304	0.0323732
YKL40	b	-0.0849475	-0.364324	0.19254	0.543208	0.920756
YKL40	ab	-0.0622931	-0.305619	0.138334	0.570694	0.920756
YKL40	c	0.686405	0.216769	1.17861	0.00545995	0.0339476
YKL40	prop	-9.07527	-62.4162	22.5169	0.688053	0.988843

## Sheet: Blood Adj Virally Supp
biomarker	parameter	estimate	ci.min	ci.max	p.value	p.fdr
BDNF	cprime	0.800542	0.350194	1.41162	0.00298129	0.0228077
BDNF	a	-0.450388	-1.16726	0.154139	0.177421	0.399196
BDNF	b	0.217936	-0.0583938	0.512144	0.140132	0.323383
BDNF	ab	-0.0981559	-0.410615	0.0537648	0.412818	0.807688
BDNF	c	0.702386	0.239476	1.21395	0.00529157	0.0228077
BDNF	prop	-13.9746	-86.7683	8.14896	0.718751	0.99824
CD14	cprime	0.625288	0.0605204	1.13767	0.0221121	0.0662153
CD14	a	0.512494	-0.0639882	1.12361	0.0855711	0.213928
CD14	b	0.105124	-0.204623	0.397176	0.507193	0.959051
CD14	ab	0.0538754	-0.119227	0.30468	0.601714	0.972236
CD14	c	0.679163	0.179717	1.15419	0.00595733	0.0228077
CD14	prop	7.93262	-20.6713	67.3134	0.881375	0.99824
CD163	cprime	0.663115	0.208153	1.16688	0.00573945	0.0228077
CD163	a	0.552031	-0.0726185	1.11687	0.0778323	0.206027
CD163	b	0.0370547	-0.184458	0.355208	0.794541	0.99824
CD163	ab	0.0204553	-0.149067	0.208859	0.808442	0.99824
CD163	c	0.683571	0.231075	1.1742	0.00390273	0.0228077
CD163	prop	2.99243	-32.2584	34.3193	0.958223	0.99824
CRP	cprime	0.690528	0.183327	1.1665	0.00543625	0.0228077
CRP	a	0.0197834	-0.568223	0.567484	0.945156	0.99824
CRP	b	0.0857522	-0.238721	0.396264	0.604947	0.972236
CRP	ab	0.00169647	-0.12344	0.0986994	0.973599	0.99824
CRP	c	0.692224	0.208396	1.16332	0.00392651	0.0228077
CRP	prop	0.245075	-19.519	20.1504	0.987895	0.99824
IL1.beta	cprime	0.754815	0.132373	1.34192	0.0130262	0.0404262
IL1.beta	a	-0.789693	-1.42146	-0.268464	0.00713107	0.0237702
IL1.beta	b	0.0902174	-0.221061	0.398931	0.570809	0.972236
IL1.beta	ab	-0.071244	-0.358568	0.185238	0.597934	0.972236
IL1.beta	c	0.683571	0.188309	1.14541	0.0053188	0.0228077
IL1.beta	prop	-10.4223	-60.9278	44.0858	0.869947	0.99824
IL18	cprime	0.616877	0.181838	1.0861	0.00690398	0.0237702
IL18	a	0.0903777	-0.765953	0.730746	0.806201	0.99824
IL18	b	0.151175	-0.0519057	0.427534	0.207729	0.455991
IL18	ab	0.0136629	-0.124055	0.199923	0.853729	0.99824
IL18	c	0.63054	0.18642	1.07953	0.00633547	0.0228077
IL18	prop	2.16685	-37.8711	36.5465	0.953951	0.99824
IL6	cprime	0.681755	0.195512	1.15082	0.00450338	0.0228077
IL6	a	-0.0546835	-0.700456	0.450121	0.854953	0.99824
IL6	b	-0.0332024	-0.289598	0.288369	0.826207	0.99824
IL6	ab	0.00181562	-0.0984948	0.0984926	0.968558	0.99824
IL6	c	0.683571	0.220325	1.13301	0.00418985	0.0228077
IL6	prop	0.265609	-22.4318	16.1375	0.985961	0.99824
IP10	cprime	0.69105	0.222686	1.19951	0.00458221	0.0228077
IP10	a	0.0400962	-0.689709	0.751961	0.913658	0.99824
IP10	b	0.00815668	-0.26883	0.315322	0.955945	0.99824
IP10	ab	0.000327052	-0.125674	0.127443	0.995427	0.99824
IP10	c	0.691377	0.238216	1.18503	0.00310806	0.0228077
IP10	prop	0.0473044	-21.5492	19.6163	0.997694	0.99824
MCP1	cprime	0.617473	0.0890416	1.17807	0.0235432	0.0662153
MCP1	a	0.452654	-0.0435596	0.881249	0.0474552	0.129423
MCP1	b	0.232677	-0.0605428	0.542561	0.104649	0.254551
MCP1	ab	0.105322	-0.026881	0.312628	0.225474	0.483158
MCP1	c	0.722795	0.265304	1.21743	0.00325641	0.0228077
MCP1	prop	14.5715	-4.32948	68.3188	0.688774	0.99824
MIG	cprime	0.719159	0.242999	1.23302	0.00469947	0.0228077
MIG	a	0.130733	-0.503152	0.755912	0.688197	0.99824
MIG	b	0.17325	-0.0358889	0.422292	0.136908	0.323383
MIG	ab	0.0226494	-0.122639	0.179244	0.744413	0.99824
MIG	c	0.741808	0.260561	1.24814	0.00280965	0.0228077
MIG	prop	3.05327	-19.507	27.7422	0.802482	0.99824
MIP1.alpha	cprime	0.697483	0.266467	1.21888	0.00335278	0.0228077
MIP1.alpha	a	-0.00974182	-0.761767	0.748931	0.979237	0.99824
MIP1.alpha	b	0.125185	-0.103613	0.331297	0.264215	0.553008
MIP1.alpha	ab	-0.00121952	-0.170744	0.110617	0.984227	0.99824
MIP1.alpha	c	0.696263	0.255092	1.20286	0.00365348	0.0228077
MIP1.alpha	prop	-0.175153	-32.0655	15.377	0.992478	0.99824
RANTES	cprime	0.690179	0.217556	1.2053	0.00617398	0.0228077
RANTES	a	-0.29775	-1.0077	0.240609	0.36789	0.735781
RANTES	b	-0.151788	-0.420828	0.181257	0.322033	0.658703
RANTES	ab	0.0451947	-0.106089	0.233594	0.580373	0.972236
RANTES	c	0.735374	0.28673	1.22122	0.00206485	0.0228077
RANTES	prop	6.14581	-13.7201	37.5251	0.653336	0.99824
S100A8	cprime	0.683797	0.169527	1.13428	0.00601961	0.0228077
S100A8	a	-0.00294353	-0.79966	0.839828	0.994446	0.99824
S100A8	b	0.077049	-0.124235	0.330299	0.511494	0.959051
S100A8	ab	-0.000226796	-0.0946946	0.194545	0.997297	0.99824
S100A8	c	0.683571	0.215007	1.13372	0.00400233	0.0228077
S100A8	prop	-0.0331781	-14.2374	34.202	0.99824	0.99824
TNF.alpha	cprime	0.741832	0.24013	1.32308	0.00510043	0.0228077
TNF.alpha	a	-0.651112	-1.40593	0.0951204	0.0818771	0.210541
TNF.alpha	b	0.0699856	-0.150708	0.346098	0.574197	0.972236
TNF.alpha	ab	-0.0455685	-0.301074	0.133113	0.661492	0.99824
TNF.alpha	c	0.696263	0.208646	1.16072	0.00359019	0.0228077
TNF.alpha	prop	-6.54472	-62.3191	19.7613	0.756716	0.99824
YKL40	cprime	0.723909	0.196462	1.27233	0.00799213	0.025689
YKL40	a	0.661092	0.112406	1.2926	0.0229079	0.0662153
YKL40	b	-0.0833907	-0.379952	0.204848	0.567679	0.972236
YKL40	ab	-0.0551289	-0.295011	0.143262	0.603924	0.972236
YKL40	c	0.66878	0.175166	1.18451	0.00597688	0.0228077
YKL40	prop	-8.2432	-67.2256	36.2613	0.93576	0.99824
