# Supplementary material for: Multi-modal analysis of inflammation as a potential mediator of depressive symptoms in young people with HIV: The GOLD depression study
Source: PLoS One. 2024 Feb 22;19(2):e0298787. doi: 10.1371/journal.pone.0298787 (PMC10883559; doi:10.1371/journal.pone.0298787)
Supplement: S4 Table — (XLSX) [file pone.0298787.s008.xlsx]

## Sheet: Glossary
Parameter	Corresponding effect
cprime	Direct effect of predictor on outcome
a	Direct effect of predictor on mediator
b	Direct effect of mediator on outcome
c	Total effect of predictor on outcome
ab	Indirect effect of mediator on association between predictor and outcome
prop	Proportion mediation

## Sheet: Neuroimaging Adjusted
biomarker	referencing	region	parameter	estimate	ci.min	ci.max	p.value	p.fdr
Choline	Creatine Referenced	Basal Ganglia	cprime	0.613497	0.140641	1.08635	0.0109932	0.0316603
Choline	Creatine Referenced	Basal Ganglia	a	0.857833	0.360418	1.35525	0.000724546	0.0111684
Choline	Creatine Referenced	Basal Ganglia	b	0.10758	-0.160608	0.375769	0.431742	0.595646
Choline	Creatine Referenced	Basal Ganglia	ab	0.0922861	-0.144143	0.328716	0.444249	0.595646
Choline	Creatine Referenced	Basal Ganglia	c	0.705783	0.241567	1.17	0.00288361	0.0111684
Choline	Creatine Referenced	Basal Ganglia	prop	13.0757	-19.6452	45.7966	0.433494	0.595646
Choline	Water Referenced	Basal Ganglia	cprime	0.652528	0.213062	1.092	0.00361208	0.0123843
Choline	Water Referenced	Basal Ganglia	a	0.452324	-0.116751	1.0214	0.119267	0.28624
Choline	Water Referenced	Basal Ganglia	b	0.117736	-0.149273	0.384745	0.387461	0.595646
Choline	Water Referenced	Basal Ganglia	ab	0.0532547	-0.0890541	0.195564	0.46328	0.595646
Choline	Water Referenced	Basal Ganglia	c	0.705783	0.241567	1.17	0.00288361	0.0111684
Choline	Water Referenced	Basal Ganglia	prop	7.54548	-11.6022	26.6931	0.439901	0.595646
Choline	Creatine Referenced	MidFrontal Gray Matter	cprime	0.820991	0.294558	1.34742	0.00223839	0.0111684
Choline	Creatine Referenced	MidFrontal Gray Matter	a	0.650985	0.0826957	1.21927	0.0247571	0.066019
Choline	Creatine Referenced	MidFrontal Gray Matter	b	-0.122345	-0.336588	0.0918977	0.263032	0.511846
Choline	Creatine Referenced	MidFrontal Gray Matter	ab	-0.0796449	-0.242651	0.0833609	0.338243	0.595646
Choline	Creatine Referenced	MidFrontal Gray Matter	c	0.741346	0.258789	1.2239	0.00260329	0.0111684
Choline	Creatine Referenced	MidFrontal Gray Matter	prop	-10.7433	-33.0539	11.5674	0.34528	0.595646
Choline	Water Referenced	MidFrontal Gray Matter	cprime	0.799489	0.306002	1.29298	0.0014968	0.0111684
Choline	Water Referenced	MidFrontal Gray Matter	a	0.581941	0.111776	1.05211	0.0152696	0.0422849
Choline	Water Referenced	MidFrontal Gray Matter	b	-0.0999126	-0.330603	0.130778	0.395956	0.595646
Choline	Water Referenced	MidFrontal Gray Matter	ab	-0.0581432	-0.200785	0.0844982	0.424339	0.595646
Choline	Water Referenced	MidFrontal Gray Matter	c	0.741346	0.258789	1.2239	0.00260329	0.0111684
Choline	Water Referenced	MidFrontal Gray Matter	prop	-7.84293	-28.0935	12.4076	0.447802	0.595646
Choline	Creatine Referenced	Peritrigonal White Matter	cprime	0.732448	0.215945	1.24895	0.00544589	0.017048
Choline	Creatine Referenced	Peritrigonal White Matter	a	0.428867	-0.151635	1.00937	0.147618	0.342855
Choline	Creatine Referenced	Peritrigonal White Matter	b	-0.0273234	-0.311461	0.256814	0.850504	0.901318
Choline	Creatine Referenced	Peritrigonal White Matter	ab	-0.0117181	-0.13419	0.110754	0.851245	0.901318
Choline	Creatine Referenced	Peritrigonal White Matter	c	0.72073	0.254771	1.18669	0.00243256	0.0111684
Choline	Creatine Referenced	Peritrigonal White Matter	prop	-1.62587	-18.3294	15.0777	0.848701	0.901318
Choline	Water Referenced	Peritrigonal White Matter	cprime	0.720175	0.2561	1.18425	0.00235349	0.0111684
Choline	Water Referenced	Peritrigonal White Matter	a	-0.0244574	-0.565188	0.516273	0.92936	0.94229
Choline	Water Referenced	Peritrigonal White Matter	b	-0.0227079	-0.336813	0.291398	0.887322	0.925902
Choline	Water Referenced	Peritrigonal White Matter	ab	0.000555375	-0.0144809	0.0155917	0.94229	0.94229
Choline	Water Referenced	Peritrigonal White Matter	c	0.72073	0.254771	1.18669	0.00243256	0.0111684
Choline	Water Referenced	Peritrigonal White Matter	prop	0.0770573	-2.00276	2.15687	0.942111	0.94229
Myo-Inositol	Creatine Referenced	Basal Ganglia	cprime	0.648799	0.186677	1.11092	0.00592864	0.0177859
Myo-Inositol	Creatine Referenced	Basal Ganglia	a	0.566733	0.0109839	1.12248	0.0456407	0.117362
Myo-Inositol	Creatine Referenced	Basal Ganglia	b	0.100549	-0.12351	0.324608	0.379101	0.595646
Myo-Inositol	Creatine Referenced	Basal Ganglia	ab	0.0569843	-0.0791594	0.193128	0.41201	0.595646
Myo-Inositol	Creatine Referenced	Basal Ganglia	c	0.705783	0.241567	1.17	0.00288361	0.0111684
Myo-Inositol	Creatine Referenced	Basal Ganglia	prop	8.07391	-11.0862	27.234	0.408853	0.595646
Myo-Inositol	Water Referenced	Basal Ganglia	cprime	0.686574	0.233976	1.13917	0.00294722	0.0111684
Myo-Inositol	Water Referenced	Basal Ganglia	a	0.189887	-0.368255	0.748029	0.504897	0.626768
Myo-Inositol	Water Referenced	Basal Ganglia	b	0.101163	-0.120547	0.322873	0.37116	0.595646
Myo-Inositol	Water Referenced	Basal Ganglia	ab	0.0192095	-0.0557428	0.0941618	0.615443	0.699163
Myo-Inositol	Water Referenced	Basal Ganglia	c	0.705783	0.241567	1.17	0.00288361	0.0111684
Myo-Inositol	Water Referenced	Basal Ganglia	prop	2.72173	-7.62688	13.0703	0.606218	0.699163
Myo-Inositol	Creatine Referenced	MidFrontal Gray Matter	cprime	0.835491	0.349934	1.32105	0.000744935	0.0111684
Myo-Inositol	Creatine Referenced	MidFrontal Gray Matter	a	0.454398	-0.174616	1.08341	0.156813	0.352829
Myo-Inositol	Creatine Referenced	MidFrontal Gray Matter	b	-0.207186	-0.430679	0.0163082	0.0692253	0.17187
Myo-Inositol	Creatine Referenced	MidFrontal Gray Matter	ab	-0.0941446	-0.252758	0.0644684	0.244694	0.50337
Myo-Inositol	Creatine Referenced	MidFrontal Gray Matter	c	0.741346	0.258789	1.2239	0.00260329	0.0111684
Myo-Inositol	Creatine Referenced	MidFrontal Gray Matter	prop	-12.6991	-36.7305	11.3322	0.300331	0.569048
Myo-Inositol	Water Referenced	MidFrontal Gray Matter	cprime	0.789173	0.320489	1.25786	0.000966166	0.0111684
Myo-Inositol	Water Referenced	MidFrontal Gray Matter	a	0.329518	-0.236965	0.896002	0.254248	0.508495
Myo-Inositol	Water Referenced	MidFrontal Gray Matter	b	-0.145142	-0.364288	0.074003	0.194251	0.42382
Myo-Inositol	Water Referenced	MidFrontal Gray Matter	ab	-0.0478271	-0.162567	0.0669128	0.413944	0.595646
Myo-Inositol	Water Referenced	MidFrontal Gray Matter	c	0.741346	0.258789	1.2239	0.00260329	0.0111684
Myo-Inositol	Water Referenced	MidFrontal Gray Matter	prop	-6.45139	-23.4256	10.5228	0.456318	0.595646
Myo-Inositol	Creatine Referenced	Peritrigonal White Matter	cprime	0.69389	0.228184	1.1596	0.00349698	0.0123843
Myo-Inositol	Creatine Referenced	Peritrigonal White Matter	a	-0.150742	-0.616525	0.31504	0.52588	0.641752
Myo-Inositol	Creatine Referenced	Peritrigonal White Matter	b	-0.178057	-0.537285	0.181172	0.331308	0.595646
Myo-Inositol	Creatine Referenced	Peritrigonal White Matter	ab	0.0268406	-0.0827441	0.136425	0.631189	0.699163
Myo-Inositol	Creatine Referenced	Peritrigonal White Matter	c	0.72073	0.254771	1.18669	0.00243256	0.0111684
Myo-Inositol	Creatine Referenced	Peritrigonal White Matter	prop	3.72409	-11.3822	18.8304	0.628967	0.699163
Myo-Inositol	Water Referenced	Peritrigonal White Matter	cprime	0.682323	0.214407	1.15024	0.00426252	0.0139501
Myo-Inositol	Water Referenced	Peritrigonal White Matter	a	-0.320981	-0.850287	0.208325	0.234614	0.49683
Myo-Inositol	Water Referenced	Peritrigonal White Matter	b	-0.119656	-0.445669	0.206358	0.47192	0.596109
Myo-Inositol	Water Referenced	Peritrigonal White Matter	ab	0.0384071	-0.0874803	0.164295	0.549862	0.649017
Myo-Inositol	Water Referenced	Peritrigonal White Matter	c	0.72073	0.254771	1.18669	0.00243256	0.0111684
Myo-Inositol	Water Referenced	Peritrigonal White Matter	prop	5.32892	-12.0656	22.7235	0.548209	0.649017

## Sheet: Blood Adjusted
biomarker	parameter	estimate	ci.min	ci.max	p.value	p.fdr
BDNF	cprime	0.851564	0.209541	1.49359	0.00933192	0.152459
BDNF	a	-0.327986	-0.935922	0.27995	0.290322	0.607651
BDNF	b	0.284456	0.00387252	0.56504	0.0469208	0.152459
BDNF	ab	-0.0932976	-0.284765	0.0981694	0.339554	0.667058
BDNF	c	0.758266	0.101971	1.41456	0.0235439	0.152459
BDNF	prop	-12.3041	-41.7847	17.1766	0.41335	0.711209
CD14	cprime	0.615728	-0.0448813	1.27634	0.067729	0.183793
CD14	a	0.558049	0.0280664	1.08803	0.0390406	0.152459
CD14	b	0.159207	-0.121585	0.439998	0.266446	0.584882
CD14	ab	0.088845	-0.105148	0.282838	0.369386	0.692599
CD14	c	0.704573	0.0651861	1.34396	0.0307894	0.152459
CD14	prop	12.6098	-16.776	41.9955	0.400324	0.711209
CD163	cprime	0.607127	-0.0269898	1.24124	0.0605808	0.170384
CD163	a	0.510411	-0.0510021	1.07182	0.074764	0.183976
CD163	b	0.031551	-0.300126	0.363228	0.852098	0.977467
CD163	ab	0.016104	-0.146804	0.179012	0.846373	0.977467
CD163	c	0.623231	-0.00320589	1.24967	0.051184	0.152459
CD163	prop	2.58395	-23.4697	28.6376	0.845874	0.977467
CRP	cprime	0.723298	0.100089	1.34651	0.0229217	0.152459
CRP	a	0.0531447	-0.446351	0.55264	0.834812	0.977467
CRP	b	-0.127573	-0.43882	0.183674	0.421775	0.711209
CRP	ab	-0.00677983	-0.0731648	0.0596052	0.841348	0.977467
CRP	c	0.716518	0.0785846	1.35445	0.0277074	0.152459
CRP	prop	-0.946219	-10.4743	8.58182	0.845673	0.977467
IL1.beta	cprime	0.651031	-0.0671946	1.36926	0.0756346	0.183976
IL1.beta	a	-0.675382	-1.20123	-0.149535	0.0118252	0.152459
IL1.beta	b	-0.0909283	-0.386248	0.204391	0.546196	0.818813
IL1.beta	ab	0.0614113	-0.136164	0.258987	0.542388	0.818813
IL1.beta	c	0.712442	0.0752814	1.3496	0.028413	0.152459
IL1.beta	prop	8.61983	-22.1828	39.4224	0.583363	0.818813
IL18	cprime	0.669947	0.0373918	1.3025	0.0379104	0.152459
IL18	a	0.191775	-0.44035	0.8239	0.5521	0.818813
IL18	b	0.139674	-0.160349	0.439697	0.361532	0.692295
IL18	ab	0.026786	-0.0880928	0.141665	0.647671	0.844788
IL18	c	0.696733	0.058129	1.33534	0.0324867	0.152459
IL18	prop	3.84451	-12.5181	20.2072	0.645153	0.844788
IL6	cprime	0.619703	-0.00520388	1.24461	0.0519386	0.152459
IL6	a	-0.0291809	-0.568671	0.510309	0.915571	0.977467
IL6	b	-0.120898	-0.390023	0.148227	0.378606	0.695399
IL6	ab	0.00352791	-0.0605776	0.0676335	0.914105	0.977467
IL6	c	0.623231	-0.00320589	1.24967	0.051184	0.152459
IL6	prop	0.566068	-9.69296	10.8251	0.91388	0.977467
IP10	cprime	0.64603	0.029021	1.26304	0.040155	0.152459
IP10	a	0.093533	-0.498787	0.685853	0.756943	0.970203
IP10	b	-0.22064	-0.483096	0.0418166	0.0994168	0.229423
IP10	ab	-0.0206371	-0.157654	0.11638	0.767837	0.970203
IP10	c	0.625393	-0.00176518	1.25255	0.0506483	0.152459
IP10	prop	-3.29986	-26.0472	19.4475	0.776162	0.970203
MCP1	cprime	0.725936	0.0602655	1.39161	0.032565	0.152459
MCP1	a	0.588	0.171714	1.00429	0.00563269	0.152459
MCP1	b	0.00674898	-0.328703	0.342201	0.968545	0.977467
MCP1	ab	0.0039684	-0.193412	0.201349	0.968567	0.977467
MCP1	c	0.729905	0.0769692	1.38284	0.0284512	0.152459
MCP1	prop	0.543687	-26.4608	27.5482	0.968523	0.977467
MIG	cprime	0.721141	0.0499618	1.39232	0.0352164	0.152459
MIG	a	0.31524	-0.281044	0.911523	0.300117	0.613875
MIG	b	0.219879	-0.036286	0.476044	0.0925042	0.219089
MIG	ab	0.0693146	-0.0938516	0.232481	0.405063	0.711209
MIG	c	0.790455	0.133045	1.44787	0.0184422	0.152459
MIG	prop	8.76895	-12.8549	30.3928	0.426725	0.711209
MIP1.alpha	cprime	0.765536	0.150781	1.38029	0.0146594	0.152459
MIP1.alpha	a	-0.214308	-0.885978	0.457361	0.531733	0.818813
MIP1.alpha	b	0.1928	-0.0863074	0.471907	0.175771	0.395485
MIP1.alpha	ab	-0.0413187	-0.197972	0.115334	0.605185	0.825252
MIP1.alpha	c	0.724217	0.0884215	1.36001	0.0255793	0.152459
MIP1.alpha	prop	-5.70529	-29.1209	17.7103	0.632969	0.844788
RANTES	cprime	0.761473	0.121137	1.40181	0.0197668	0.152459
RANTES	a	-0.276524	-0.845644	0.292596	0.340941	0.667058
RANTES	b	-0.0891305	-0.331452	0.153191	0.470963	0.770667
RANTES	ab	0.0246467	-0.0612765	0.11057	0.573974	0.818813
RANTES	c	0.78612	0.148376	1.42386	0.0156936	0.152459
RANTES	prop	3.13524	-7.99448	14.265	0.580865	0.818813
S100A8	cprime	0.710997	0.0523623	1.36963	0.0343632	0.152459
S100A8	a	0.011578	-0.783353	0.806509	0.977226	0.977467
S100A8	b	0.124809	-0.105949	0.355567	0.289109	0.607651
S100A8	ab	0.00144503	-0.0986397	0.10153	0.977424	0.977467
S100A8	c	0.712442	0.0752814	1.3496	0.028413	0.152459
S100A8	prop	0.202828	-13.8718	14.2774	0.977467	0.977467
TNF.alpha	cprime	0.585306	-0.0465422	1.21715	0.0694329	0.183793
TNF.alpha	a	-0.631487	-1.32041	0.0574397	0.072407	0.183976
TNF.alpha	b	-0.0786772	-0.350573	0.193219	0.570615	0.818813
TNF.alpha	ab	0.0496836	-0.130314	0.229681	0.58851	0.818813
TNF.alpha	c	0.634989	0.00967353	1.2603	0.0465596	0.152459
TNF.alpha	prop	7.82433	-20.7407	36.3894	0.591365	0.818813
YKL40	cprime	0.671706	-0.00729795	1.35071	0.0525137	0.152459
YKL40	a	0.733313	0.272751	1.19387	0.00180432	0.152459
YKL40	b	-0.0184427	-0.370734	0.333848	0.918276	0.977467
YKL40	ab	-0.0135243	-0.271942	0.244893	0.918301	0.977467
YKL40	c	0.658182	0.0188268	1.29754	0.0436248	0.152459
YKL40	prop	-2.05479	-41.4552	37.3456	0.918586	0.977467
