# Supplementary material for: Multi-modal analysis of inflammation as a potential mediator of depressive symptoms in young people with HIV: The GOLD depression study
Source: PLoS One. 2024 Feb 22;19(2):e0298787. doi: 10.1371/journal.pone.0298787 (PMC10883559; doi:10.1371/journal.pone.0298787)
Supplement: S5 Table — (XLSX) [file pone.0298787.s009.xlsx]

## Sheet: Tabelle1
biomarker	path	estimate	r.sq	p.value	p.fdr
BDNF	path a	-0.65826	-0.00413531	0.256556	0.57725			path a	biomarker concentration predicted by HIV status
CD14	path a	0.391539	-0.00374243	0.496052	0.699183			path b	total PHQ-9 score predicted by biomarker concentration
CD163	path a	-0.193918	0.0246968	0.732634	0.798763
CRP	path a	0.545963	-0.0252798	0.350274	0.683124
IL1.beta	path a	-0.68425	0.132496	0.201648	0.494953
IL18	path a	0.465919	-0.0186895	0.423709	0.683124
IL6	path a	0.115796	-0.0397305	0.843322	0.875757
IP10	path a	-0.465839	-0.0433436	0.430115	0.683124
MCP1	path a	-0.472587	0.15879	0.371533	0.683124
MIG	path a	-0.0336724	-0.0418302	0.955146	0.955146
MIP1.alpha	path a	1.0252	0.051721	0.0703391	0.384338
RANTES	path a	0.324825	0.00371155	0.571635	0.701552
S100A8	path a	0.909431	-0.0253539	0.119868	0.462347
TNF.alpha	path a	0.189443	0.0230242	0.739596	0.798763
YKL40	path a	-0.284488	0.0973917	0.608165	0.713933
BG.Cho	path a	-1.02051	0.129579	0.0732889	0.384338
BG.Cho.Cr	path a	-0.451708	0.107858	0.427035	0.683124
BG.Ins	path a	-0.80819	-0.0250191	0.187587	0.494953
BG.Ins.Cr	path a	-0.356083	-0.0180254	0.557161	0.701552
MFGM.Cho	path a	-0.993612	0.184485	0.0633746	0.384338
MFGM.Cho.Cr	path a	-0.390216	0.0201506	0.499458	0.699183
MFGM.Ins	path a	-0.812304	0.031345	0.16057	0.494953
MFGM.Ins.Cr	path a	-0.381635	-0.0229013	0.517913	0.699183
PWM.Cho	path a	-1.22551	0.0901552	0.0544424	0.384338
PWM.Cho.Cr	path a	-0.904455	0.0125047	0.167731	0.494953
PWM.Ins	path a	-1.04134	0.170244	0.0854084	0.384338
PWM.Ins.Cr	path a	-1.06017	0.171122	0.079969	0.384338
BDNF	path b	0.124597	0.055821	0.637448	0.881383
CD14	path b	0.27493	0.06737	0.377433	0.881383
CD163	path b	0.313096	0.0944377	0.21149	0.815747
CRP	path b	0.665562	0.13127	0.0181949	0.245631
IL1.beta	path b	0.134714	0.0368511	0.620187	0.881383
IL18	path b	-0.0922313	0.0458092	0.719514	0.881383
IL6	path b	0.25192	0.0772841	0.351437	0.881383
IP10	path b	0.383262	0.105756	0.136597	0.719734
MCP1	path b	0.661513	0.174296	0.00942662	0.245631
MIG	path b	-0.0860538	0.102819	0.737042	0.881383
MIP1.alpha	path b	0.0638421	0.046725	0.807858	0.881383
RANTES	path b	-0.177521	0.0512233	0.514742	0.881383
S100A8	path b	0.359744	0.0704188	0.159941	0.719734
TNF.alpha	path b	0.503791	0.136672	0.0524725	0.472253
YKL40	path b	-0.042182	0.01478	0.881383	0.881383
BG.Cho	path b	0.217262	0.101964	0.45698	0.881383
BG.Cho.Cr	path b	0.406719	0.145083	0.152835	0.719734
BG.Ins	path b	0.173206	0.0839792	0.547201	0.881383
BG.Ins.Cr	path b	0.249295	0.105014	0.383475	0.881383
MFGM.Cho	path b	0.081811	-0.00637383	0.7884	0.881383
MFGM.Cho.Cr	path b	0.152664	-0.00115106	0.580713	0.881383
MFGM.Ins	path b	-0.0891054	0.00725519	0.742542	0.881383
MFGM.Ins.Cr	path b	-0.05681	0.0161342	0.830934	0.881383
PWM.Cho	path b	-0.054563	0.0711826	0.878786	0.881383
PWM.Cho.Cr	path b	0.0513646	0.0782947	0.873563	0.881383
PWM.Ins	path b	-0.0892849	0.0752603	0.826358	0.881383
PWM.Ins.Cr	path b	-0.136042	0.0757695	0.681869	0.881383
